# Supplementary material for: A Probiotic Bacillus amyloliquefaciens D-1 Strain Is Responsible for Zearalenone Detoxifying in Coix Semen
Source: Toxins (Basel). 2023 Nov 28;15(12):674. doi: 10.3390/toxins15120674 (PMC10747864; doi:10.3390/toxins15120674)
Supplement: Supplementary file 1 [file toxins-15-00674-s001.zip]

Archive with 1 entries (1 files):
- toxins-2684051-supplementary.pdf
